# Supplementary material for: A new Zanclognatha from eastern North America and a preliminary key to the larvae of the genus (Lepidoptera, Erebidae, Herminiinae)
Source: Zookeys. 2011 Nov 24;(149):89–101. doi: 10.3897/zookeys.149.2348 (PMC3234411; doi:10.3897/zookeys.149.2348)
Supplement: XML Treatment for Zanclognatha dentata [file zookeys.149.2348-treatment1.xml]

<!DOCTYPE tp:taxon-treatment
  PUBLIC "-//TaxonX//DTD Taxonomic Treatment Publishing DTD v0 20100105//EN" "tax-treatment-NSO.dtd">
<tp:taxon-treatment xmlns:tp="http://www.plazi.org/taxpub"><tp:treatment-meta><mixed-citation publication-type="journal"><person-group><name><surname>Wagner</surname><given-names>David L.</given-names></name><name><surname>McCabe</surname><given-names>Timothy L.</given-names></name></person-group><article-title>A new 
                    <italic>Zanclognatha</italic> from eastern North America and a preliminary key to the larvae of the genus (Lepidoptera, Erebidae, Herminiinae)
                </article-title><source>Zookeys</source><day>24</day><month>11</month><year>2011</year><volume>2011</volume><issue>149</issue><fpage>89</fpage><lpage>101</lpage><pub-id pub-id-type="doi">10.3897/zookeys.149.2348</pub-id></mixed-citation></tp:treatment-meta><tp:nomenclature><tp:taxon-name>
                        <tp:taxon-name-part taxon-name-part-type="genus">Zanclognatha</tp:taxon-name-part>
                        <tp:taxon-name-part taxon-name-part-type="species">dentata</tp:taxon-name-part>
                    <object-id xmlns:xlink="http://www.w3.org/1999/xlink" xlink:type="simple">urn:lsid:zoobank.org:act:6C1EC0E9-2F9A-4A6B-AC61-7F712FC6C9B8</object-id>
                    <object-id xmlns:xlink="http://www.w3.org/1999/xlink" xlink:type="simple">http://species-id.net/wiki/Zanclognatha_dentata</object-id>
                    </tp:taxon-name><tp:taxon-authority>Wagner &amp; McCabe</tp:taxon-authority><tp:taxon-status xmlns:xlink="http://www.w3.org/1999/xlink" xlink:type="simple">sp. n.</tp:taxon-status><xref ref-type="fig" rid="F1">Figs 1</xref><xref ref-type="fig" rid="F2"/><xref ref-type="fig" rid="F3">–9</xref></tp:nomenclature><tp:treatment-sec sec-type="Type material"><title>Type material.</title><p><bold>Holotype</bold> male (<xref ref-type="fig" rid="F1">Fig. 1</xref>): USA, Connecticut, Tolland Co., Mansfield, Hunters Run, <named-content xmlns:xlink="http://www.w3.org/1999/xlink" content-type="dwc:verbatimCoordinates" xlink:type="simple">41°46.18'N, 72°14.87' W</named-content>, 4 July 2008, D. L. Wagner, mercury vapor light; DNA barcode voucher # CNCLEP 81920 (UCMS). <bold>Paratypes</bold> 54 males, 43 females. <bold>Connecticut:</bold> Litchfield County, Norfolk Great Mountain Forest, 13 July 1997, D. L. Wagner, (1 ♂) (UCMS) &amp; 12 July 2008, D. L. Wagner, N. Proctor, A. Meleg (1 ♂) (UCMS); Middlesex County, East Haddam, Devil's Hopyard State Park, larvae 11 May 1994, 18 June, 1995, 20 June 1999, J. Fengler, J. Lozier, beaten from <italic><tp:taxon-name>Tsuga canadensis</tp:taxon-name></italic> (3 ♂) (CAES); New London County, Griswold, Hopeville Pond State Park, 9 July 1996, V. Giles (2 ♂) &amp; 22 July 1997, F. Hohn (2 ♂) (UCMS); Tolland County, Mansfield, Hunters Run, <named-content xmlns:xlink="http://www.w3.org/1999/xlink" content-type="dwc:verbatimCoordinates" xlink:type="simple">41°46'11"N, 72°14'52" W</named-content>, 4–18 July 1997–2008, D. L. Wagner (3 ♂, 1 ♀) (UCMS); Windham County, Hampton, 2 July 1984, D. L. Wagner (1 ♂) (UCMS); Hampton Reservoir, NW of bog, 25–26 July 1996, D. L. Wagner &amp; B. D. Williams (1 ♀) (UCMS); Catden Swamp, 25–26 July 1996, D. L. Wagner &amp; B. D. Williams (1 ♀) (UCMS); Sterling Junction Rt. 14/14A, larva 30 June 2007, D. L. Wagner, beaten from and reared on <italic><tp:taxon-name>Lonicera merrowii</tp:taxon-name></italic>, emerged 18 July 2007, DLW Lot 2007F90.1 (1 ♀) (UCMS). <bold>Maine:</bold> Oxford County, Magalloway Plantation, State Route 16, 3 km NNE New Hampshire stateline, larva 5 June 1995, C. T. Maier, beaten from <italic><tp:taxon-name>Abies balsamea</tp:taxon-name></italic> (1 ♂) (CAES). <bold>Massachusetts:</bold> Franklin County, Montague Plain, 11 July 1991, D. L. Wagner, P. Z. Goldstein, &amp; S. McKamey (1 ♂) (UCMS); Middlesex County, Concord, H.D. Thoreau's gravesite, 3–4 July 2009, D. L. Wagner (1 ♂) (UCMS). <bold>Michigan:</bold> <!--PageBreak-->Cheboygan Co., Pellston, Biological Douglas Lake, 7 July 2007, D. L. Wagner (1 ♂) (UCMS). <bold>New Jersey:</bold> Atlanta County, Egg Harbor Township, Absecon Creek, female 15 July 2002, D. F. Schweitzer, reared on dead oak leaves, emerged 13 Sept. 2002, DLW Lot 2002G117 (1 ♂) (UCMS); Atlantic County, Pomona, 6 July 1991, D. F. Schweitzer (1 ♂), gen. slide McCabe 2924 (TLM); Burlington County, Junction Route 563 &amp; Wading River, 2 June 1999, D. L. Wagner, B. D. William, M. A. Volovski, &amp; P. Mallard (1 ♂) (UCMS). <bold>New Hampshire:</bold> Coos County, Concord, 1 km NNE, North Concord, larva 4 June 1995, C. T. Maier, beaten from <italic><tp:taxon-name>Abies balsamea</tp:taxon-name></italic>, (1 ♂) (CAES); Pittsburg, Ildewide, west side of Second Connecticut Lake, larva 11 June 1996, C. T. Maier, beaten from <italic><tp:taxon-name>Abies balsamea</tp:taxon-name></italic>, JMF Lot 97–106 (1 ♂) (CAES). <bold>North Carolina:</bold> Haywood County, Cataloochee Campground, larva 10 June 2002, D. L. Wagner, beaten from <italic><tp:taxon-name>Hamamelis virginiana</tp:taxon-name></italic>, emerged 3 Aug. 2002, DLW Lot 2002E83 (1 ♀) (UCMS). <bold>New York:</bold> Albany Co., Pine Bush, <named-content xmlns:xlink="http://www.w3.org/1999/xlink" content-type="dwc:verbatimCoordinates" xlink:type="simple">42°43.05' N, 73°52.16' W</named-content>, 100 m, 2 July – 6 Aug. 1987–1997, T. McCabe (7 ♂, 3 ♀) (NYSM, TLM); Clinton Co., Gadway Barrens, <named-content xmlns:xlink="http://www.w3.org/1999/xlink" content-type="dwc:verbatimCoordinates" xlink:type="simple">44°56.59'N 73°45.17'W</named-content>, 180 m, 2 Aug. 1997, T. McCabe (2 ♀) (TLM); Essex Co., Lake Stevens, <named-content xmlns:xlink="http://www.w3.org/1999/xlink" content-type="dwc:verbatimCoordinates" xlink:type="simple">44°22.58'N, 73°54.15'W</named-content>, 1055 m, 6 June 1986, T. McCabe (1 ♂) (TLM); Franklin Co., Bloomingdale bog, <named-content xmlns:xlink="http://www.w3.org/1999/xlink" content-type="dwc:verbatimCoordinates" xlink:type="simple">44°24.36'N, 74°07.24'W</named-content>, 475 m, 2 Aug. 1997, T. McCabe (4 ♀), gen. slide McCabe 4188 &amp; 4186 (NYSM, TLM); Hamilton Co., 6 mi. E. Indian L, <named-content xmlns:xlink="http://www.w3.org/1999/xlink" content-type="dwc:verbatimCoordinates" xlink:type="simple">43°45.44' N,74°09.52' W</named-content>, 555 m, 11 July–17 Aug. 1977–1980, T. McCabe (9 ♂,<!--PageBreak--> 6 ♀) (NYSM); Hamilton Co., 6 mi. E. Indian L, <named-content xmlns:xlink="http://www.w3.org/1999/xlink" content-type="dwc:verbatimCoordinates" xlink:type="simple">43°45.44'N, 74°09.52'W</named-content>, 555 m, 13 July 1977, T. McCabe (1 ♀, 1 ♂), gen. slide McCabe 1279 (NYSM); Orange Co., Cedar Pond bog, <named-content xmlns:xlink="http://www.w3.org/1999/xlink" content-type="dwc:verbatimCoordinates" xlink:type="simple">44°56.59'N, 73°45.17'W</named-content>, 180 m, 5 Aug. 2000, T. McCabe (1 ♂) (NYSM); Ulster Co., Lake Awosting, <named-content xmlns:xlink="http://www.w3.org/1999/xlink" content-type="dwc:verbatimCoordinates" xlink:type="simple">41°42.43' N, 74°16.58' W</named-content>, 550 m, 6 Aug. 1906, T. McCabe (1 ♀, 3 ♂) (NYSM); Ulster Co., Minnewaska St. Pk., <named-content xmlns:xlink="http://www.w3.org/1999/xlink" content-type="dwc:verbatimCoordinates" xlink:type="simple">41°42.43'N, 74°16.58'W</named-content>, 450 m, 6 Aug. 1906, T. McCabe (1 ♂) (NYSM). <bold>Québec:</bold> Val-Limoges, 200 km north of Ottawa, <named-content xmlns:xlink="http://www.w3.org/1999/xlink" content-type="dwc:verbatimCoordinates" xlink:type="simple">46°39.8'N, 75°45.1'W</named-content>, 14 July 2004, D. Handfield (2 ♀) (DH); La Présentation, 30 km east of Montréal, <named-content xmlns:xlink="http://www.w3.org/1999/xlink" content-type="dwc:verbatimCoordinates" xlink:type="simple">45°41.3'N, 73°05.3'W</named-content>, 30 June 2006, D. Handfield (2 ♂, 4 ♀) (DH); Sainte-Christine, 65 km east of Montréal, <named-content xmlns:xlink="http://www.w3.org/1999/xlink" content-type="dwc:verbatimCoordinates" xlink:type="simple">45°39.0' N, 72°26.8' W</named-content>, 3 July 2006, 20 July 2006, 28 July 2006, D. Handfield (2 ♂, 4 ♀) (DH); Villeroy, 175 km north-east of Montreal, <named-content xmlns:xlink="http://www.w3.org/1999/xlink" content-type="dwc:verbatimCoordinates" xlink:type="simple">46°22.7' N, 71°49.9' W</named-content>, 7 July 2006, D. Handfield (2 ♂) (DH); Saint-Narcisse, 200 km north-east of Montreal, <named-content xmlns:xlink="http://www.w3.org/1999/xlink" content-type="dwc:verbatimCoordinates" xlink:type="simple">46°35.1' N, 73°11.9' W</named-content>, 13 July 2006, D. Handfield (1 ♂, 2 ♀) (DH); Manseau, 150 km north-east of Montreal, <named-content xmlns:xlink="http://www.w3.org/1999/xlink" content-type="dwc:verbatimCoordinates" xlink:type="simple">46°18.3'N, 72°00.7'W</named-content>, 24 July 2006, D. Handfield (3 ♂, 9 ♀) (DH). <bold>Vermont:</bold> Essex County, Victory, Victory State Forest, 2.5 km SW Granby, larva 10 June 1997, C. T. Maier, on <italic><tp:taxon-name>Abies balsamea</tp:taxon-name></italic> (1 ♀) (CAES); Windham Co., Marlboro, Banks Road, 489 m, larva 15 June 1994, C. Lemmon, on <italic><tp:taxon-name>Abies balsamea</tp:taxon-name></italic>, Chris Maier Lot 94–89 (1 ♂, 1 ♀) (CAES).
                    </p></tp:treatment-sec><tp:treatment-sec sec-type="Etymology"><title>Etymology.</title><p>The species name derives from the toothed antemedial and medial lines on the forewing.</p></tp:treatment-sec><tp:treatment-sec sec-type="Diagnosis (habitus)"><title>Diagnosis (habitus).</title><p>Dark tooth-like spots along costa, marking beginning of antemedial and postmedial lines, distinguish Z. <italic>dentata</italic> from all but <italic><tp:taxon-name>Zanclognatha lituralis,</tp:taxon-name></italic> <italic><tp:taxon-name>Zanclognatha martha</tp:taxon-name></italic>, and some <italic><tp:taxon-name>Zanclognatha protumnusalis</tp:taxon-name></italic>. The presence of a third (subapical) costal spot, (where the subterminal line meets the costa), usually present in <italic><tp:taxon-name>Zanclognatha lituralis</tp:taxon-name></italic>, is absent in <italic><tp:taxon-name>Zanclognatha dentata</tp:taxon-name></italic>; the grayer ground color and uneven subterminal line also distinguish <italic><tp:taxon-name>Zanclognatha lituralis</tp:taxon-name></italic> from <italic><tp:taxon-name>Zanclognatha dentata</tp:taxon-name></italic>. <italic><tp:taxon-name>Zanclognatha martha</tp:taxon-name></italic> is distinguished from <italic><tp:taxon-name>Zanclognatha dentata</tp:taxon-name></italic> by its darker ground color, weakened subterminal line, darkened distal ¼ of forewing, and its larger size. The discal spot of <italic><tp:taxon-name>Zanclognatha dentata</tp:taxon-name></italic> tends to be larger, more vertically elongate, and the distal side is often more concave than that of <italic><tp:taxon-name>Zanclognatha protumnusalis</tp:taxon-name></italic> and others. The antemedial line of <italic><tp:taxon-name>Zanclognatha dentata</tp:taxon-name></italic> is more toothed (zigzagged) than that of most other similarly-sized, brown North American <italic><tp:taxon-name>Zanclognatha</tp:taxon-name></italic> (but see discussion). The postmedial line is often abruptly-angled outward over the radial veins in <italic><tp:taxon-name>Zanclognatha dentata</tp:taxon-name></italic>, whereas in <italic><tp:taxon-name>Zanclognatha protumnusalis</tp:taxon-name></italic> and <italic><tp:taxon-name>Zanclognatha martha</tp:taxon-name></italic>, this part of the postmedial tends to be more evenly rounded. In <italic><tp:taxon-name>Zanclognatha protumnusalis</tp:taxon-name></italic> the subterminal line is more likely to be outwardly edged with pale scales (in both wings) and <italic><tp:taxon-name>Zanclognatha protumnusalis</tp:taxon-name></italic> tends to have more tan in the ground color, thinner and crisper costal spots, and lacks the blurry patch of fuscous scales basad of the postmedial line, which extends from the inner margin to the cell, that is present in many <italic><tp:taxon-name>Zanclognatha dentata</tp:taxon-name></italic>. In most specimens of <italic><tp:taxon-name>Zanclognatha protumnusalis</tp:taxon-name></italic> the ground color of the hindwings tends to be noticeably paler than that of the forewings, especially through the radial area.
                    </p></tp:treatment-sec><tp:treatment-sec sec-type="Diagnosis (genitalia)"><title>Diagnosis (genitalia).</title><p>(<xref ref-type="fig" rid="F2">Figs 5–7</xref>). <bold>Male genitalia</bold> of <italic><tp:taxon-name>Zanclognatha dentata</tp:taxon-name></italic> differ significantly from those of <italic><tp:taxon-name>Zanclognatha lituralis</tp:taxon-name></italic> – most notably <italic><tp:taxon-name>Zanclognatha dentata</tp:taxon-name></italic> has the upper process of the valve adorned with a small tooth, which is only half as long as the width of the costal lobe, whereas <italic><tp:taxon-name>Zanclognatha lituralis</tp:taxon-name></italic> has a large tooth that is as long as the costal lobe is wide. <italic><tp:taxon-name>Zanclognatha lituralis</tp:taxon-name></italic> <!--PageBreak-->has a valve that resists spreading during genitalic preparation and becomes badly skewed if forced. <italic><tp:taxon-name>Zanclognatha martha</tp:taxon-name></italic> resembles <italic><tp:taxon-name>Zanclognatha dentata</tp:taxon-name></italic> but is larger. The spread valves of <italic><tp:taxon-name>Zanclognatha martha</tp:taxon-name></italic> expand to 3.0 mm whereas those of <italic><tp:taxon-name>Zanclognatha dentata</tp:taxon-name></italic> expand to 2.7 mm. <italic><tp:taxon-name>Zanclognatha dentata</tp:taxon-name></italic> male genitalia appear indistinguishable from those of Z. <italic>protumnusalis</italic> to our eye. <bold>Female genitalia</bold> have similar internal spinules in the corpus bursa in <italic><tp:taxon-name>Zanclognatha dentata</tp:taxon-name></italic>, <italic><tp:taxon-name>Zanclognatha lituralis</tp:taxon-name></italic>, <italic><tp:taxon-name>Zanclognatha martha</tp:taxon-name></italic>, and <italic><tp:taxon-name>Zanclognatha protumnusalis</tp:taxon-name></italic>, but these extend farther on one side of the bursa in <italic><tp:taxon-name>Zanclognatha protumnusalis</tp:taxon-name></italic> and <italic><tp:taxon-name>Zanclognatha dentata</tp:taxon-name></italic>. In our dissections, length of the female genitalia in <italic><tp:taxon-name>Zanclognatha dentata</tp:taxon-name></italic> is ≥ 6 mm in total length, whereas those of <italic><tp:taxon-name>Zanclognatha protumnusalis</tp:taxon-name></italic> length measure circa 5 mm.
                    </p></tp:treatment-sec><tp:treatment-sec sec-type="Description"><title>Description.</title><p>Male. Forewing length: FWL 10.5–13 mm (n=30). <bold>Head –</bold> pale to deep brown with forward projecting tufts from vertex. Antenna with male androconial notch at 1/3. Labial palpus with third segment 1/2 length of second, with pale scales at apex; second segment with pale scales over mesal surface. <bold>Thorax –</bold> dorsum concolorous with head. Forewing subtriangular, pale to chocolate brown, and usually well marked. Antemedial line toothed or scalloped; discal spot usually well developed<!--PageBreak--> sometimes with distal side concave; postmedial line toothed, thickened where it joins costa; often with diffuse medial patch of dark scales from inner margin to cell; subterminal line straight, sparsely edged outwardly with pale scales. Hindwing brown with weak discal spot and variously-developed postmedial and subterminal lines; the latter generally poorly differentiated to absent. If outwardly edged with pale scales, usually only over anal and cubital areas of wing. Underside of both wings usually with discal spot and well-expressed postmedial line. Procoxa elongate with yellow androconia. Profemur with (concealed) yellow hair pencil from distal end and fan of dark androconial scales from proximal end—both of which usually folded and covered by broad hood of chocolate colored scales from protibiae. Mesothoracic and metathoracic tibiae and tarsomeres lightened apically, appearing banded in dark individuals. <bold>Abdomen –</bold> Tan to brown with distal edge of each segment pale: abdomen appearing banded in well-marked individuals. <bold>Male genitalia</bold> (<xref ref-type="fig" rid="F2">Figs 5, 6</xref>). <bold>Valves</bold> (<xref ref-type="fig" rid="F2">Fig. 5</xref>) <bold>–</bold> Nearly symmetrical; uncus distally expanded compressed laterally, terminating in minute tooth; tegumen as long as valve; valve divided into two lobes for half its length; costal (upper) lobe with short mesal tooth halfway along length; costal lobe terminating in irregular apex crowned with setae, with apices of left and right valves differing in detail; lower lobe unadorned. <bold>Aedeagus</bold> (<xref ref-type="fig" rid="F2">Fig. 6</xref>) <bold>–</bold> everted vesica covered with spinules; simple basal lobe; slightly curved mesal lobe; large distal lobe supports very small bulge without spicules. <bold>Female genitalia</bold> (<xref ref-type="fig" rid="F2">Fig. 7</xref>) <bold>–</bold> Papillae anales unmodified, short; anterior and posterior apophyses subequal in length; distal half of ductus bursae lightly sclerotized, then heavily sclerotized and ribbed to beyond ductus seminalis; ductus seminalis short and twisted; caudal half of corpus bursae with relatively long, curved, internal spinules; spinules extend past middle of corpus bursae on side opposite ductus seminalis.
                    </p></tp:treatment-sec><tp:treatment-sec sec-type="Remarks"><title>Remarks.</title><p>Dark, boldly-marked individuals are commonly encountered southward. In some, the medial patch of dark scales extends across the wing. Adult phenotypes overlap with those of <italic><tp:taxon-name>Zanclognatha protumnusalis</tp:taxon-name></italic> to the extent that we cannot reliably assign about 15% of light-trapped adults to one species or the other. No diagnostic genitalic characters are known for either sex. COI barcodes for those individuals that we could reliably identify were diagnostic (see below). The holotype was submitted to BOLD for COI barcoding (CNCLEP 81920) and its sequence will be submitted to GenBank. Larval features are also diagnostic (for both species).
                    </p></tp:treatment-sec><tp:treatment-sec sec-type="Distribution"><title>Distribution.</title><p>So far as known, Ontario to Nova Scotia southward through the Great Lake states and in the Appalachians to northern Georgia. One moth from a sandhills area in central South Carolina appears to represent <italic><tp:taxon-name>Zanclognatha dentata</tp:taxon-name></italic>, but we excludethe moth from the type series.
                    </p></tp:treatment-sec><tp:treatment-sec sec-type="Biology"><title>Biology.</title><p>Adults have been taken at lights and sugar bait from a broad range of habitats that includes bogs, swamps, marshes, Atlantic white cedar swamps, swales, and other wetlands, mesic hardwood and Appalachian cove forests, a variety of boreal (conifer) forest types, and pitch pine/scrub oak barrens. The species is essentially univoltine throughout most of its range with a single mid-summer flight from the end of June through early August, with more than 80% of the adults from New Jersey northward taken in July. Records from early September in western North Carolina <!--PageBreak-->and northern Georgia by James Adams (pers. comm.) are indicative of a small second brood, as also occurs in <italic><tp:taxon-name>Zanclognatha protumnusalis</tp:taxon-name></italic> and others (<xref ref-type="bibr" rid="B16">Wagner et al. 2011</xref>).
                    </p><p>Chris Maier, Jeff Fengler, and Carol Lemmon, made numerous collections of <italic><tp:taxon-name>Zanclognatha dentata</tp:taxon-name></italic> during their survey of conifer-feeding caterpillars of the Northeastern United States (<xref ref-type="bibr" rid="B6">Maier et al. 2004</xref>). Nine of their larval collections were reared to the adult stage; larval images for four additional collections are assignable to <italic><tp:taxon-name>Zanclognatha dentata</tp:taxon-name></italic>. Their host records include: <italic><tp:taxon-name>Abies balsamea</tp:taxon-name></italic> (L.) Mill. (n=7), <italic><tp:taxon-name>Tsuga canadensis</tp:taxon-name></italic> (L.) Carrière (n=3), and <italic><tp:taxon-name>Pseudotsuga menziesii</tp:taxon-name></italic> (Mirb.) Franco. We have taken singleton larvae in beating sheet samples on three occasions: from <italic><tp:taxon-name>Hamamelis virginiana</tp:taxon-name></italic> L., <italic><tp:taxon-name>Lonicera morrowii</tp:taxon-name></italic> A. Gray, and a third, unrecorded host. All of the above were taken in May and June as penultimate or final instars. Although <italic><tp:taxon-name>Zanclognatha</tp:taxon-name></italic> species are generally regarded to be litter dwellers (<xref ref-type="bibr" rid="B1">Crumb 1956</xref>; <xref ref-type="bibr" rid="B4">Hohn and Wagner 2000</xref>; <xref ref-type="bibr" rid="B15">Wagner 2005</xref>), at least three other members of the genus (in addition to <italic><tp:taxon-name>Zanclognatha dentata</tp:taxon-name></italic>) are known to feed above the ground: <italic><tp:taxon-name>Zanclognatha theralis</tp:taxon-name></italic> (Walker, 1859) in <italic><tp:taxon-name>Usnea</tp:taxon-name></italic> lichens (<xref ref-type="bibr" rid="B13">Sigal 1984</xref>); <italic><tp:taxon-name>Zanclognatha protumnusalis</tp:taxon-name></italic> in fir, spruce, pines, and other conifers (<xref ref-type="bibr" rid="B10">Prentice 1962</xref> and reared specimens in the PMNH); and <italic><tp:taxon-name>Zanclognatha martha</tp:taxon-name></italic> a hard pine associate (<xref ref-type="bibr" rid="B16">Wagner et al. 2011</xref>). We also have taken <italic><tp:taxon-name>Zanclognatha cruralis</tp:taxon-name></italic> (Guenée, 1854) and related species on occasion while beating low woody and<!--PageBreak--> herbaceous vegetation in forests, but mostly in the fall, before leaf fall, and not in the spring as has been the case with the four <italic><tp:taxon-name>Zanclognatha</tp:taxon-name></italic> listed above. Dale Schweitzer and DLW reared an ex ova cohort of <italic><tp:taxon-name>Zanclognatha dentata</tp:taxon-name></italic> through to maturity on a diet of dead oak leaves (DLW Lot 2002G117).
                    </p><fig id="F1" position="float" orientation="portrait"><label>Figures 1–4.</label><caption><p><italic><tp:taxon-name>Zanclognatha dentata</tp:taxon-name></italic> sp. n. <bold>1</bold> Holotype male, dorsal. CT: Tolland Co., Mansfield <bold>2</bold> Female, dorsal. CT: Windham Co., Hampton Reservoir <bold>3</bold> Holotype male, ventral <bold>4</bold> Variation. NJ: Atlantic Co., Egg Harbor Township (upper left); CT: Windham Co., Sterling (upper right); CT: Windham Co., Hampton Reservoir (lower left); MA: Franklin Co., Montague, Plains Road (lower right).</p></caption><graphic xmlns:xlink="http://www.w3.org/1999/xlink" xlink:href="ZooKeys-149-089-g001.jpg" position="float" orientation="portrait" xlink:type="simple"/></fig><fig id="F2" position="float" orientation="portrait"><label>Figures 5–7.</label><caption><p><italic><tp:taxon-name>Zanclognatha dentata</tp:taxon-name></italic> sp. n. genitalia. <bold>5</bold> male, NY: Hamilton Co., Indian Lake, McCabe diss. no. 1279. <bold>6</bold> aedeagus, same data. <bold>7</bold> female, NY: Franklin Co., Bloomingdale bog, McCabe diss. no. 4188.</p></caption><graphic xmlns:xlink="http://www.w3.org/1999/xlink" xlink:href="ZooKeys-149-089-g002.jpg" position="float" orientation="portrait" xlink:type="simple"/></fig><fig id="F3" position="float" orientation="portrait"><label>Figures 8–11.</label><caption><p>Last instar <italic><tp:taxon-name>Zanclognatha</tp:taxon-name></italic>. <bold>8</bold> <italic><tp:taxon-name>Zanclognatha dentata</tp:taxon-name></italic> sp. n.: NC: Haywood Co., Great Smoky Mountain National Park, Catalochee Campground, DLW Lot 2002E83, larva and photo 10 June 2002. <bold>9</bold> <italic><tp:taxon-name>Zanclognatha dentata</tp:taxon-name></italic> <bold>sp. n.:</bold> NJ: Atlantic Co., Egg Harbor Township, Abescon Creek, female (mother) 15 July 2002; photo: 24 August 2002, DLW Lot 2002G117 <bold>10</bold> <italic><tp:taxon-name>Zanclognatha martha</tp:taxon-name></italic>. NY: Clinton Co., Clintonville, Dry Bridge Road, N<named-content xmlns:xlink="http://www.w3.org/1999/xlink" content-type="dwc:verbatimCoordinates" xlink:type="simple">44°28'14", W73°36'15", 660ft, larva 25 Jun</named-content>e, 2008, on <italic><tp:taxon-name>Pinus rigida</tp:taxon-name></italic>, DLW Lot 2008F200 <bold>11</bold> <italic><tp:taxon-name>Zanclognatha protumnusalis</tp:taxon-name></italic>. CT: New London Co., Griswold, Hopeville Pond State Park, female 10 August, 1997, image November 1997, Fred Hohn lot number F263.</p></caption><graphic xmlns:xlink="http://www.w3.org/1999/xlink" xlink:href="ZooKeys-149-089-g003.jpg" position="float" orientation="portrait" xlink:type="simple"/></fig></tp:treatment-sec><ref-list><ref id="B16"><mixed-citation xmlns:xlink="http://www.w3.org/1999/xlink" xlink:type="simple"><person-group><name name-style="western"><surname>Wagner</surname><given-names>DL</given-names></name><name name-style="western"><surname>Schweitzer</surname><given-names>DF</given-names></name><name name-style="western"><surname>Sullivan</surname><given-names>JB</given-names></name><name name-style="western"><surname>Reardon</surname><given-names>RC</given-names></name></person-group> (<year>2011</year>)<source> Owlet Caterpillars of Eastern North America (Lepidoptera: Noctuidae).</source><publisher-name>Princeton University Press, Princeton</publisher-name>, <publisher-loc>New Jersey</publisher-loc>, <lpage>576</lpage> pp.</mixed-citation></ref><ref id="B6"><mixed-citation xmlns:xlink="http://www.w3.org/1999/xlink" xlink:type="simple"><person-group><name name-style="western"><surname>Maier</surname><given-names>CT</given-names></name><name name-style="western"><surname>Lemmon</surname><given-names>CR</given-names></name><name name-style="western"><surname>Fengler</surname><given-names>JM</given-names></name><name name-style="western"><surname>Schweitzer</surname><given-names>DF</given-names></name><name name-style="western"><surname>Reardon</surname><given-names>RC</given-names></name></person-group> (<year>2004</year>)<source> Caterpillars on the Foliage of Conifers in the Northeastern United States. USFS Technology Transfer Bulletin, FHTET-02–06.</source><publisher-name>USDA Forest Service, Morgantown</publisher-name>, <publisher-loc>West Virginia</publisher-loc>, <lpage>151</lpage> pp.</mixed-citation></ref><ref id="B1"><mixed-citation xmlns:xlink="http://www.w3.org/1999/xlink" xlink:type="simple"><person-group><name name-style="western"><surname>Crumb</surname><given-names>SE</given-names></name></person-group> (<year>1956</year>)<source> The Larvae of the Phalaenidae. Technical Bulletin 1135.</source><publisher-name>USDA, Washington</publisher-name>, <publisher-loc>DC</publisher-loc>, <lpage>356</lpage> pp.</mixed-citation></ref><ref id="B4"><mixed-citation xmlns:xlink="http://www.w3.org/1999/xlink" xlink:type="simple"><person-group><name name-style="western"><surname>Hohn</surname><given-names>FM</given-names></name><name name-style="western"><surname>Wagner</surname><given-names>DL</given-names></name></person-group> (<year>2000</year>)<article-title> Larval substrates of herminiine noctuids (Lepidoptera), macrodecomposers of leaf litter.</article-title><source>Environmental Entomology </source><volume>29</volume>: <fpage>207</fpage>-<lpage>212</lpage>. <ext-link ext-link-type="uri" xlink:href="http://dx.doi.org/10.1603/0046-225X(2000)029[0207:LSOHNL]2.0.CO;2" xlink:type="simple">doi: 10.1603/0046-225X(2000)029[0207:LSOHNL]2.0.CO;2</ext-link></mixed-citation></ref><ref id="B15"><mixed-citation xmlns:xlink="http://www.w3.org/1999/xlink" xlink:type="simple"><person-group><name name-style="western"><surname>Wagner</surname><given-names>DL</given-names></name></person-group> (<year>2005</year>)<source> Caterpillars of Eastern North America: A Guide to Identification and Natural History.</source><publisher-name>Princeton University Press, Princeton</publisher-name>, <publisher-loc>New Jersey</publisher-loc>, <lpage>512</lpage> pp.</mixed-citation></ref><ref id="B13"><mixed-citation xmlns:xlink="http://www.w3.org/1999/xlink" xlink:type="simple"><person-group><name name-style="western"><surname>Sigal</surname><given-names>LL</given-names></name></person-group> (<year>1984</year>)<article-title> Of lichens and lepidopterons.</article-title><source>The Bryologist </source><volume>87</volume>: <fpage>66</fpage>-<lpage>68</lpage>. <ext-link ext-link-type="uri" xlink:href="http://dx.doi.org/10.2307/3242884" xlink:type="simple">doi: 10.2307/3242884</ext-link></mixed-citation></ref><ref id="B10"><mixed-citation xmlns:xlink="http://www.w3.org/1999/xlink" xlink:type="simple"><person-group><name name-style="western"><surname>Prentice</surname><given-names>RM</given-names></name></person-group> [compiler](<year>1962</year>)<article-title> Forest Lepidoptera of Canada Recorded by the Forest Insect Survey. Vol. 2, Nycteolidae, Notodontidae, Noctuidae, Liparidae.</article-title><source>Forest Entomology and Pathology Branch Bulletin </source><volume>128</volume>: <fpage>77</fpage>-<lpage>281</lpage>.</mixed-citation></ref></ref-list></tp:taxon-treatment>
